# Supplementary material for: An In Vitro Assessment of Immunostimulatory Responses to Ten Model Innate Immune Response Modulating Impurities (IIRMIs) and Peptide Drug Product, Teriparatide
Source: Molecules. 2021 Dec 9;26(24):7461. doi: 10.3390/molecules26247461 (PMC8707785; doi:10.3390/molecules26247461)
Supplement: Supplementary file 1 [file molecules-26-07461-s001.zip]

Archive with 1 entries (1 files):
- molecules-1469474-supplementary.pdf
